# Supplementary material for: Analysis-ready datasets for insecticide resistance phenotype and genotype frequency in African malaria vectors
Source: Sci Data. 2019 Jul 15;6:121. doi: 10.1038/s41597-019-0134-2 (PMC6629700; doi:10.1038/s41597-019-0134-2)
Supplement: Supplementary file 1 — Download metadata file [file 41597_2019_134_MOESM1_ESM.zip]

Archive with 3 entries (3 files):
- a_Moyes163A_assay.txt
- s_Moyes163A_study.txt
- i_Investigation.txt
