# Supplementary material for: Analysis-ready datasets for insecticide resistance phenotype and genotype frequency in African malaria vectors
Source: Sci Data. 2019 Jul 15;6:121. doi: 10.1038/s41597-019-0134-2 (PMC6629700; doi:10.1038/s41597-019-0134-2)
Supplement: Supplementary file 1 — Download metadata file [file 41597_2019_134_MOESM1_ESM.zip › a_Moyes163A_assay.txt]

Sample Name	Protocol REF	Assay Name	Raw Data File	Comment[Data Repository]	Comment[Data Record Accession]	Comment[Data Record URI]
gambiae species complex data	data integration	gambiae species complex data contribution to insecticide resistance phenotype and genotype frequency data	1_standard-WHO-susc-test_complex-subgroup.csv (7.605 Mb);2_standard-WHO-susc-test_species.csv (2.475 Mb);3_CDC-bottle-bioassay_complex-subgroup.csv (535.2 Kb);4_paired-synergist-bioassays_complex-subgroup.csv (479.9 Kb);5_intensity-bioassays_complex-subgroup.csv (578.8 Kb);6_Vgsc-allele-freq_complex-subgroup.csv (714.3 Kb);7_Vgsc-allele-freq_species.csv (1.310 Mb);8_Vgsc-allele-freq_survivors-dea…	Dryad Digital Repository	doi:10.5061/dryad.dn4676s	https://doi.org/10.5061/dryad.dn4676s
funestus subgroup data	data integration	funestus subgroup data contribution to insecticide resistance phenotype and genotype frequency data	1_standard-WHO-susc-test_complex-subgroup.csv (7.605 Mb);2_standard-WHO-susc-test_species.csv (2.475 Mb);3_CDC-bottle-bioassay_complex-subgroup.csv (535.2 Kb);4_paired-synergist-bioassays_complex-subgroup.csv (479.9 Kb);5_intensity-bioassays_complex-subgroup.csv (578.8 Kb);6_Vgsc-allele-freq_complex-subgroup.csv (714.3 Kb);7_Vgsc-allele-freq_species.csv (1.310 Mb);8_Vgsc-allele-freq_survivors-dea…	Dryad Digital Repository	doi:10.5061/dryad.dn4676s	https://doi.org/10.5061/dryad.dn4676s
Anopheles gambiae data	data integration	Anopheles gambiae data contribution to insecticide resistance phenotype and genotype frequency data	1_standard-WHO-susc-test_complex-subgroup.csv (7.605 Mb);2_standard-WHO-susc-test_species.csv (2.475 Mb);3_CDC-bottle-bioassay_complex-subgroup.csv (535.2 Kb);4_paired-synergist-bioassays_complex-subgroup.csv (479.9 Kb);5_intensity-bioassays_complex-subgroup.csv (578.8 Kb);6_Vgsc-allele-freq_complex-subgroup.csv (714.3 Kb);7_Vgsc-allele-freq_species.csv (1.310 Mb);8_Vgsc-allele-freq_survivors-dea…	Dryad Digital Repository	doi:10.5061/dryad.dn4676s	https://doi.org/10.5061/dryad.dn4676s
Anopheles arabiensis data	data integration	Anopheles arabiensis data contribution to insecticide resistance phenotype and genotype frequency data	1_standard-WHO-susc-test_complex-subgroup.csv (7.605 Mb);2_standard-WHO-susc-test_species.csv (2.475 Mb);3_CDC-bottle-bioassay_complex-subgroup.csv (535.2 Kb);4_paired-synergist-bioassays_complex-subgroup.csv (479.9 Kb);5_intensity-bioassays_complex-subgroup.csv (578.8 Kb);6_Vgsc-allele-freq_complex-subgroup.csv (714.3 Kb);7_Vgsc-allele-freq_species.csv (1.310 Mb);8_Vgsc-allele-freq_survivors-dea…	Dryad Digital Repository	doi:10.5061/dryad.dn4676s	https://doi.org/10.5061/dryad.dn4676s
Anopheles rivulorum data	data integration	Anopheles rivulorum data contribution to insecticide resistance phenotype and genotype frequency data	1_standard-WHO-susc-test_complex-subgroup.csv (7.605 Mb);2_standard-WHO-susc-test_species.csv (2.475 Mb);3_CDC-bottle-bioassay_complex-subgroup.csv (535.2 Kb);4_paired-synergist-bioassays_complex-subgroup.csv (479.9 Kb);5_intensity-bioassays_complex-subgroup.csv (578.8 Kb);6_Vgsc-allele-freq_complex-subgroup.csv (714.3 Kb);7_Vgsc-allele-freq_species.csv (1.310 Mb);8_Vgsc-allele-freq_survivors-dea…	Dryad Digital Repository	doi:10.5061/dryad.dn4676s	https://doi.org/10.5061/dryad.dn4676s
Anopheles pharoensis data	data integration	Anopheles pharoensis data contribution to insecticide resistance phenotype and genotype frequency data	1_standard-WHO-susc-test_complex-subgroup.csv (7.605 Mb);2_standard-WHO-susc-test_species.csv (2.475 Mb);3_CDC-bottle-bioassay_complex-subgroup.csv (535.2 Kb);4_paired-synergist-bioassays_complex-subgroup.csv (479.9 Kb);5_intensity-bioassays_complex-subgroup.csv (578.8 Kb);6_Vgsc-allele-freq_complex-subgroup.csv (714.3 Kb);7_Vgsc-allele-freq_species.csv (1.310 Mb);8_Vgsc-allele-freq_survivors-dea…	Dryad Digital Repository	doi:10.5061/dryad.dn4676s	https://doi.org/10.5061/dryad.dn4676s
Anopheles mascarensis data	data integration	Anopheles mascarensis data contribution to insecticide resistance phenotype and genotype frequency data	1_standard-WHO-susc-test_complex-subgroup.csv (7.605 Mb);2_standard-WHO-susc-test_species.csv (2.475 Mb);3_CDC-bottle-bioassay_complex-subgroup.csv (535.2 Kb);4_paired-synergist-bioassays_complex-subgroup.csv (479.9 Kb);5_intensity-bioassays_complex-subgroup.csv (578.8 Kb);6_Vgsc-allele-freq_complex-subgroup.csv (714.3 Kb);7_Vgsc-allele-freq_species.csv (1.310 Mb);8_Vgsc-allele-freq_survivors-dea…	Dryad Digital Repository	doi:10.5061/dryad.dn4676s	https://doi.org/10.5061/dryad.dn4676s
Anopheles funestus data	data integration	Anopheles funestus data contribution to insecticide resistance phenotype and genotype frequency data	1_standard-WHO-susc-test_complex-subgroup.csv (7.605 Mb);2_standard-WHO-susc-test_species.csv (2.475 Mb);3_CDC-bottle-bioassay_complex-subgroup.csv (535.2 Kb);4_paired-synergist-bioassays_complex-subgroup.csv (479.9 Kb);5_intensity-bioassays_complex-subgroup.csv (578.8 Kb);6_Vgsc-allele-freq_complex-subgroup.csv (714.3 Kb);7_Vgsc-allele-freq_species.csv (1.310 Mb);8_Vgsc-allele-freq_survivors-dea…	Dryad Digital Repository	doi:10.5061/dryad.dn4676s	https://doi.org/10.5061/dryad.dn4676s
Anopheles coluzzii data	data integration	Anopheles coluzzii data contribution to insecticide resistance phenotype and genotype frequency data	1_standard-WHO-susc-test_complex-subgroup.csv (7.605 Mb);2_standard-WHO-susc-test_species.csv (2.475 Mb);3_CDC-bottle-bioassay_complex-subgroup.csv (535.2 Kb);4_paired-synergist-bioassays_complex-subgroup.csv (479.9 Kb);5_intensity-bioassays_complex-subgroup.csv (578.8 Kb);6_Vgsc-allele-freq_complex-subgroup.csv (714.3 Kb);7_Vgsc-allele-freq_species.csv (1.310 Mb);8_Vgsc-allele-freq_survivors-dea…	Dryad Digital Repository	doi:10.5061/dryad.dn4676s	https://doi.org/10.5061/dryad.dn4676s
Anopheles melas data	data integration	Anopheles melas data contribution to insecticide resistance phenotype and genotype frequency data	1_standard-WHO-susc-test_complex-subgroup.csv (7.605 Mb);2_standard-WHO-susc-test_species.csv (2.475 Mb);3_CDC-bottle-bioassay_complex-subgroup.csv (535.2 Kb);4_paired-synergist-bioassays_complex-subgroup.csv (479.9 Kb);5_intensity-bioassays_complex-subgroup.csv (578.8 Kb);6_Vgsc-allele-freq_complex-subgroup.csv (714.3 Kb);7_Vgsc-allele-freq_species.csv (1.310 Mb);8_Vgsc-allele-freq_survivors-dea…	Dryad Digital Repository	doi:10.5061/dryad.dn4676s	https://doi.org/10.5061/dryad.dn4676s
Anopheles quadriannulatus data	data integration	Anopheles quadriannulatus data contribution to insecticide resistance phenotype and genotype frequency data	1_standard-WHO-susc-test_complex-subgroup.csv (7.605 Mb);2_standard-WHO-susc-test_species.csv (2.475 Mb);3_CDC-bottle-bioassay_complex-subgroup.csv (535.2 Kb);4_paired-synergist-bioassays_complex-subgroup.csv (479.9 Kb);5_intensity-bioassays_complex-subgroup.csv (578.8 Kb);6_Vgsc-allele-freq_complex-subgroup.csv (714.3 Kb);7_Vgsc-allele-freq_species.csv (1.310 Mb);8_Vgsc-allele-freq_survivors-dea…	Dryad Digital Repository	doi:10.5061/dryad.dn4676s	https://doi.org/10.5061/dryad.dn4676s
Anophelinae data	data integration	Anophelinae data contribution to insecticide resistance phenotype and genotype frequency data	1_standard-WHO-susc-test_complex-subgroup.csv (7.605 Mb);2_standard-WHO-susc-test_species.csv (2.475 Mb);3_CDC-bottle-bioassay_complex-subgroup.csv (535.2 Kb);4_paired-synergist-bioassays_complex-subgroup.csv (479.9 Kb);5_intensity-bioassays_complex-subgroup.csv (578.8 Kb);6_Vgsc-allele-freq_complex-subgroup.csv (714.3 Kb);7_Vgsc-allele-freq_species.csv (1.310 Mb);8_Vgsc-allele-freq_survivors-dea…	Dryad Digital Repository	doi:10.5061/dryad.dn4676s	https://doi.org/10.5061/dryad.dn4676s
