# Supplementary material for: Analysis-ready datasets for insecticide resistance phenotype and genotype frequency in African malaria vectors
Source: Sci Data. 2019 Jul 15;6:121. doi: 10.1038/s41597-019-0134-2 (PMC6629700; doi:10.1038/s41597-019-0134-2)
Supplement: Supplementary file 1 — Download metadata file [file 41597_2019_134_MOESM1_ESM.zip › s_Moyes163A_study.txt]

Source Name	Characteristics[organism]	Term Source REF	Term Accession Number	Characteristics[geographical location]	Term Source REF	Term Accession Number	Protocol REF	Sample Name	Factor Value[insecticide]	Factor Value[country]	Factor Value[site]	Factor Value[date]
published journal articles, published reports, unpublished datasets	gambiae species complex	NCBITaxon	NCBITaxon:44542	Africa	GAZ	GAZ:00008989	source data collection	gambiae species complex data
published journal articles, published reports, unpublished datasets	funestus subgroup	NCBITaxon	NCBITaxon:62323	Africa	GAZ	GAZ:00008989	source data collection	funestus subgroup data
published journal articles, published reports, unpublished datasets	Anopheles gambiae	NCBITaxon	NCBITaxon:7165	Africa	GAZ	GAZ:00008989	source data collection	Anopheles gambiae data
published journal articles, published reports, unpublished datasets	Anopheles arabiensis	NCBITaxon	NCBITaxon:7173	Africa	GAZ	GAZ:00008989	source data collection	Anopheles arabiensis data
published journal articles, published reports, unpublished datasets	Anopheles rivulorum	NCBITaxon	NCBITaxon:70327	Africa	GAZ	GAZ:00008989	source data collection	Anopheles rivulorum data
published journal articles, published reports, unpublished datasets	Anopheles pharoensis	NCBITaxon	NCBITaxon:221566	Africa	GAZ	GAZ:00008989	source data collection	Anopheles pharoensis data
published journal articles, published reports, unpublished datasets	Anopheles mascarensis	NCBITaxon	NCBITaxon:2259328	Africa	GAZ	GAZ:00008989	source data collection	Anopheles mascarensis data
published journal articles, published reports, unpublished datasets	Anopheles funestus	NCBITaxon	NCBITaxon:62324	Africa	GAZ	GAZ:00008989	source data collection	Anopheles funestus data
published journal articles, published reports, unpublished datasets	Anopheles coluzzii	NCBITaxon	NCBITaxon:1518534	Africa	GAZ	GAZ:00008989	source data collection	Anopheles coluzzii data
published journal articles, published reports, unpublished datasets	Anopheles melas	NCBITaxon	NCBITaxon:34690	Africa	GAZ	GAZ:00008989	source data collection	Anopheles melas data
published journal articles, published reports, unpublished datasets	Anopheles quadriannulatus	NCBITaxon	NCBITaxon:34691	Africa	GAZ	GAZ:00008989	source data collection	Anopheles quadriannulatus data
published journal articles, published reports, unpublished datasets	Anophelinae	NCBITaxon	NCBITaxon:43816	Africa	GAZ	GAZ:00008989	source data collection	Anophelinae data
