# Supplementary material for: Analysis-ready datasets for insecticide resistance phenotype and genotype frequency in African malaria vectors
Source: Sci Data. 2019 Jul 15;6:121. doi: 10.1038/s41597-019-0134-2 (PMC6629700; doi:10.1038/s41597-019-0134-2)
Supplement: Supplementary file 1 — Download metadata file [file 41597_2019_134_MOESM1_ESM.zip › i_Investigation.txt]

# Investigation File generated for Scientific Data with Investigation File Authoring Tool version 0.1.0 on 28/06/2019 - This metadata file is CC0
ONTOLOGY SOURCE REFERENCE
Term Source Name	NCBITaxon	GAZ	ERO	OBI	NIFCELL	IDOMAL
Term Source File	http://data.bioontology.org/ontologies/NCBITAXON	http://data.bioontology.org/ontologies/GAZ	http://data.bioontology.org/ontologies/ERO	http://data.bioontology.org/ontologies/OBI	http://data.bioontology.org/ontologies/NIFCELL	http://data.bioontology.org/ontologies/IDOMAL
Term Source Version	2016AB	$Revision: 1.512 $	2013-08-02	2014-08-18	v.1.10 - July 17, 2013	1.3.2
Term Source Description	National Center for Biotechnology Information (NCBI) Organismal Classification	Gazetteer	Eagle-I Research Resource Ontology	Ontology for Biomedical Investigations	Neuroscience Information Framework (NIF) Cell Ontology	Malaria Ontology
INVESTIGATION
Investigation Identifier
Investigation Title
Investigation Description
Investigation Submission Date
Investigation Public Release Date
INVESTIGATION PUBLICATIONS
Investigation PubMed ID
Investigation Publication DOI
Investigation Publication Author List
Investigation Publication Title
Investigation Publication Status
Investigation Publication Status Term Accession Number
Investigation Publication Status Term Source REF
INVESTIGATION CONTACTS
Investigation Person Last Name
Investigation Person Mid Initials
Investigation Person First Name
Investigation Person Address
Investigation Person Phone
Investigation Person Fax
Investigation Person Email
Investigation Person Affiliation
Investigation Person Roles
Investigation Person Roles Term Accession Number
Investigation Person Roles Term Source REF
STUDY
Study Identifier	10.1038/s41597-019-0134-2
Study Title	Analysis-ready datasets for insecticide resistance phenotype and genotype frequency in African malaria vectors
Study Submission Date	21/03/2019
Study Public Release Date	15/07/2019
Study Description	https://www.nature.com/articles/s41597-019-0134-2
Study File Name	s_Moyes163A_study.txt
Comment[Subject Keywords]	""
Comment[Manuscript Licence]	CC BY-4.0
Comment[Experimental Metadata Licence]	CC0
Comment[Supplementary Information File Name]
Comment[Supplementary Information File Type]
Comment[Supplementary Information File URL]
Comment[Data Repository]	Dryad Digital Repository
Comment[Data Record Accession]	doi:10.5061/dryad.dn4676s
Comment[Data Record URI]	https://doi.org/10.5061/dryad.dn4676s
STUDY DESIGN DESCRIPTORS
Study Design Type	data integration objective
Study Design Type Term Accession Number	ERO:0100092
Study Design Type Term Source REF	ERO
STUDY PUBLICATIONS
Study PubMed ID
Study Publication DOI
Study Publication Author List
Study Publication Title
Study Publication Status
Study Publication Status Term Accession Number
Study Publication Status Term Source REF
STUDY FACTORS
Study Factor Name	insecticide	country	site	date
Study Factor Type	""	geographic location	geographic location	temporal_interval
Study Factor Type Term Accession Number	""	GAZ:00000448	GAZ:00000448	http://www.ifomis.org/bfo/1.1/span#TemporalInterval
Study Factor Type Term Source REF	""	OBI	OBI	NIFCELL
STUDY ASSAYS
Study Assay Measurement Type	insecticide resistance
Study Assay Measurement Type Term Accession Number	IDOMAL:0000349
Study Assay Measurement Type Term Source REF	IDOMAL
Study Assay Technology Type	digital curation
Study Assay Technology Type Term Accession Number	OBI:0302914
Study Assay Technology Type Term Source REF	OBI
Study Assay Technology Platform	""
Study Assay File Name	a_Moyes163A_assay.txt
STUDY PROTOCOLS
Study Protocol Name	source data collection	data integration
Study Protocol Type	information acquisition	data transformation
Study Protocol Type Term Accession Number	OBI:0600013	OBI:0200000
Study Protocol Type Term Source REF	OBI	ERO
Study Protocol Description		
Study Protocol URI	""	""
Study Protocol Version		
Study Protocol Parameters Name	""	""
Study Protocol Parameters Name Term Accession Number	""	""
Study Protocol Parameters Name Term Source REF	""	""
Study Protocol Components Name	""	""
Study Protocol Components Type	""	""
Study Protocol Components Type Term Accession Number	""	""
Study Protocol Components Type Term Source REF	""	""
STUDY CONTACTS
Study Person Last Name	Moyes	Wiebe	Gleave	Trett	Hancock	Padonou	Chouaïbou	Sovi	Abuelmaali	Ochomo	Antonio-Nkondjio	Dengela	Kawada	Dabire	Donnelly	Mbogo	Fornadel	Coleman
Study Person First Name	Catherine L.	Antoinette	Katherine	Anna	Penelope A.	Germain Gil	Mouhamadou S.	Arthur	Sara A.	Eric	Christophe	Dereje	Hitoshi	Roch K.	Martin J.	Charles	Christen	Michael
Study Person Mid Initials
Study Person Email	catherinemoyes@gmail.com	""	""	""	""	""	""	""	""	""	""	""	""	""	""	""	""	""
Study Person Phone
Study Person Fax
Study Person Address
Study Person Affiliation	Big Data Institute, Li Ka Shing Centre for Health Information and Discovery, University of Oxford, Oxford, OX1 7LF, UK	Big Data Institute, Li Ka Shing Centre for Health Information and Discovery, University of Oxford, Oxford, OX1 7LF, UK	Department of Vector Biology, Liverpool School of Tropical Medicine, Liverpool L1, UK	Department of Vector Biology, Liverpool School of Tropical Medicine, Liverpool L1, UK	Big Data Institute, Li Ka Shing Centre for Health Information and Discovery, University of Oxford, Oxford, OX1 7LF, UK	Centre de Recherche Entomologique de Cotonou (CREC), 06BP2604, Cotonou, Benin	Centre Suisse de Recherches Scientifiques en Côte d’Ivoire, 01BP1303, Abj 01, Abidjan, Côte d’Ivoire	Centre de Recherche Entomologique de Cotonou (CREC), 06BP2604, Cotonou, Benin	Department of Medical Entomology, National Public Health Laboratory, Federal Ministry of Health, Khartoum, Sudan	Kenya Medical Research Institute, Center for Global Health Research, Kisumu, Kenya	Laboratoire de Recherche sur le Paludisme, Organisation de Coordination pour la lutte Contre les Endémies en Afrique Centrale (OCEAC), P.O. Box 288, Yaoundé, Cameroon	U.S. PMI VectorLink Project, Abt Associates, 6130 Executive Boulevard, Rockville, MD, 20852, USA	Department of Vector Ecology and Environment, Institute of Tropical Medicine, Nagasaki University, Nagasaki, Japan	Department of Medical Biology and Public Health, Institut de Recherche en Science de la Santé, Bobo-Dioulasso, Burkina Faso	Department of Vector Biology, Liverpool School of Tropical Medicine, Liverpool L1, UK	KEMRI Centre for Geographic Medicine Research-Coast, P.O Box 230-80108, Kilifi, Kenya	US President’s Malaria Initiative, US Agency for International Development, Washington, DC, USA	Department of Vector Biology, Liverpool School of Tropical Medicine, Liverpool L1, UK
Study Person Roles
Study Person Roles Term Accession Number
Study Person Roles Term Source REF
Comment[Study Person ORCID]	0000-0002-8028-4079	""	""	""	""	""	""	""	""	0000-0002-4042-4970	""	""	""	""	""	""	""	0000-0003-4186-3526
Comment[Funder]
Comment[FundRef ID]
Comment[Funder Term Source REF]
Comment[Grant Identifier]
